# Supplementary material for: Circulating MicroRNA Profiling for Phenotypic Stratification in Patients with Metabolic Dysfunction-Associated Fatty Liver Disease: A Candidate-Based Study
Source: Curr Issues Mol Biol. 2026 Mar 4;48(3):272. doi: 10.3390/cimb48030272 (PMC13024945; doi:10.3390/cimb48030272)
Supplement: Supplementary file 1 [file cimb-48-00272-s001.zip]

Archive with 1 entries (1 files):
- cimb-4147150-supplementary.pdf
